# Supplementary material for: A Comparative Analysis of Bombyx mori (Lepidoptera: Bombycidae) β-fructofuranosidase Homologs Reveals Different Post-Translational Regulations in Glyphodes pyloalis Walker (Lepidoptera: Pyralidae)
Source: Insects. 2022 Apr 26;13(5):410. doi: 10.3390/insects13050410 (PMC9143633; doi:10.3390/insects13050410)
Supplement: Supplementary file 1 [file insects-13-00410-s001.zip]

Archive with 1 entries (1 files):
- insects-1640776-supplementary.pdf
